# Supplementary material for: Fight, Flight, or Vote Right? A Systematic Review of Threat Sensitivity in Political Conservatism
Source: Brain Sci. 2025 Nov 4;15(11):1191. doi: 10.3390/brainsci15111191 (PMC12651488; doi:10.3390/brainsci15111191)
Supplement: Supplementary file 1 [file brainsci-15-01191-s001.zip]

Archive with 1 entries (1 files):
- brainsci-3917171-supplementary.xlsx
