# Supplementary material for: Fight, Flight, or Vote Right? A Systematic Review of Threat Sensitivity in Political Conservatism
Source: Brain Sci. 2025 Nov 4;15(11):1191. doi: 10.3390/brainsci15111191 (PMC12651488; doi:10.3390/brainsci15111191)
Supplement: Supplementary file 1 [file brainsci-15-01191-s001.zip › brainsci-3917171-supplementary.xlsx]

## Sheet: Table S1
Table S1: Summary of Quantitative Studies
Authors and Year	N/sample sizes	Effect sizes	N Men	Mean age ± SD [Range age]	Nationality	Political Assessment	Threat	Other variables	Result
Eadeh F. R. & Chang K. K. (2020)	558	95% CI [4.91, 5.13], F(1, 556) = 6.06, p = .01, ƞ2 = 0.01	171 male, 381 female,2 other, 4 unanswered	N/A	USA	Social liberalism, social conservatism, hawkish military indices	Health-Care Threat	N/A	Health-care threat increased support for liberal health-care attitudes
	184	95% CI [4.96, 5.37], F(1, 182) = 10.72, p = .001, ƞ2 = 0.06.	62 male, 120 female, 2 unanswered	N/A	USA	Social liberalism, social conservatism, hawkish military indices	Pollution Threat	N/A	Pollution threat increased support for liberal environmental attitudes
	225	95% CI[4.61, 5.01], F(1, 223) = 3.02, p =.08, ƞ2 = 0.01	82 male, 141 female, 1 other, 1 unanswered	N/A	USA	Social liberalism, social conservatism, hawkish military indices	Financial threat	N/A	Financial threat increased support for liberal regulatory attitudes
Nowlan L. & Zane D. M. (2020)	300	Planned In-person Consumption: b = -.009, SE = .004, 95% CI: -.017, -.001 Mediation by Relative Blame Towards Virus: b = .022, SE = .009, 95% CI: .004, .041	52% Males	39.7	USA	Social Conservatism	Perceived Agency of Disease threat: Covid-19	Planned In-person Consumption Relative Blame Towards Virus	When perceiving Covid-19 as low agency threat, conservatives will find it as less threatening, plan to engage in consumption behavior and put less blame on the virus, in comparison with high agency threat.
Brandt et al. (2021)	60,378 ( data from the 6th wave of the World Values Survey (1981–2014))	Government effectiveness (-1 SD): - Inequality is okay vs. Surveillance threat: b = 0.03, SE = 0.01, p < .001 Eastern Bloc (+1 SD): - Less government ownership vs. violence threat: b = −0.11, SE = 0.02, p < .001 - Less government ownership vs. poverty threat: b = −0.15, SE = 0.03, p < .001 - Less government ownership vs. economic threat: b = 0.07, SE = 0.02, p = .001 Economic conditions HDI (+1 S…	49% men 51% women 0.0003% missing gender data	41.5 ± 16.1	Data from 56 countries	Economic political beliefs: - Inequality is okay - Less government ownership Cultural political beliefs: - Social conservatism - Jobs for high status Ideological identification	Violence threat; Neiborhood threat; Police threat; Economic threat; Poverty threat; Surveillance threat	Country Characteristics: 26 items Only characteristics related to Government effectiveness, Eastern bloc, Economic conditons, and Ideological constraint were significicant to the correlation	General Correlation: - Inequality is okay: Negative association with economic threat, poverty threat, and neighborhood threat - Less government ownership: Positive association with surveillance threat; negative with poverty threat, and violence threat - Social conservatism: Positive association with violence threat, and poverty threat; negative with police threat, and economic threat - Jobs for h…
Pazhoohi F. & Kingstone A. (2021)	First round: 598 - when Covid-19 had low perceived threat Second round: 309 - when Covid-19 had high perceived threat	Right-wing authoritarianism: Cohen's d = 0.27, t = -3.88, p < .001 Conservatism: Cohen's d = 0.29, t = -4.19, p < .001 Traditionalism: Cohen's d = 0.15, t = -2.08, p < .05 Authoritarianism: Cohen's d = 0.26, t = -3.69, p < .001	386 Females 521 Males	First round: 37.22 ± 11.80 [18-70] Second round: 35.57 ± 11.22 [18-70]	USA	Right-Wing Authoritarianism Political self-identification	Disease threat: Covid-19	N/A	Higher concern of contracting the disease and, higher ratings on Right-Wing Authoritarianism including higher conservatism, traditionalism and authoritarianism when number of Covid-19 cases increased
Lukaszewicz T. (2022)	1031 - data collected in 2018	Social Threat: - Social Conservatism: b = 0.005, se =0.094, t = 0.050, p < 0.960 - Economic Conservatism: b = -0.594, se = 0.123, t = -4.831 p < 0.001 - Securitarian Conservatism: b = 0.290, se = 0.118, t = 2.456, p < 0.014 Asocial threat: - Social Conservatism: b = 0.097, se = 0.106, t = 0.909, p = 0.363 - Economic Conservatism: b = -0.906, se = 0.139, t = -6.541, p < 0.001 - Securitarian Conser…	N/A	Over 18	USA	Social Conservatism Economic Conservatism Securitarian Conservatism	Social threat Asocial threat	N/A	- Economic conservatives are much less threatened than Economic liberals across both types of threat - Social conservatives are sometimes more threatened by Social threats - Securitarian conservatives are more significantly more threaten by asocial threats
Brown et al. (2023)	Fixed sample size from 1960 - 2006	Nonzoonotic threat: b = 0.610, 95% CI [0.320, 0.910], p < .001 Zoonotic threat: b = 0.080, 95% CI [−0.430, 0.600], p < .001 Mortality measure: b = 0.250, 95% CI [0.120, 0.380], p < .001	N/A	N/A	USA	Self-reported State-level Ideology	Disease threat: Zoonotic, Nonzoonotic measure, and Mortality scale	N/A	- Non-significant effect for zoonotic threat - Conservatism was positively associated with nonzoonotic and mortality measure, but the effect reduced over time
	44.298	>35-year-olds: b = 0.120, 95% CI [0.040, 0.200], p < .01	38% Males	27	USA	Self-reported Political Views	Disease threat: Zoonotic, Nonzoonotic measure, and Mortality scale	Age	- Nonzoonotic and Mortality measure: the correlation between parasite stress and conservatism was stronger for older participants - Zoonotic threat: no effect
Syfers et al (2023)	315	Low conservatism: - Self-uncertainty vs. symbolic threat: b = 0.11, SE = 0.06, t = 1.72, p = .089, 95% CI [−0.02, 0.23]. - Self-uncertainty vs. realistic threat: b = 0.41, SE = 0.07, t = 6.32, p < .001, 95% CI [0.29, 0.54] High conservatism: - Self-uncertainty vs. symbolic threat:b = 0.69, SE = 0.06, t = 11.29, p < .001, 95% CI [0.57, 0.82] - Self-uncertainty vs. realistic threat:b = 0.74, SE =0.…	175 men, 122 women, one nonbinary	37.03 ± 11.05	USA	Three-items scale asking: “How would you describe your [general political views/political views on social issues/ political views on fiscal (monetary) issues]?”	Symbolic and Realistic Covid-19 threat	Self-uncertainty	- Low conservatism: self-uncertainty predicted realistic threat - High conservatism: self-uncertainty predicted both realistic threat and symbolic threat
	361	Low conservatism: - Risky social behaviors vs. symbolic threat: b = 0.10, SE = 0.07, z = 1.43, 95% CI [−0.03, 0.24]. -Risky social behaviors vs. realistic threat: b =−0.13, SE = 0.05, z = −2.91, 95% CI [−0.24, −0.06] High conservatism: - Risky social behaviors vs. symbolic threat:b = 0.52, SE = 0.09, z = 5.64, 95% CI [0.34, 0.71] - Risky social behaviors vs. realistic threat:b = −0.23, SE =0.07, …	216 men, 142 women	21.94 ± 11.32	USA	Three-items scale asking: “How would you describe your [general political views/political views on social issues/ political views on fiscal (monetary) issues]?”	Symbolic and Realistic Covid-19 threat	Self-uncertainty and Risky social behaviors	Same result pattern from the previous study High conservatism perceving more symbolic threat engaged more in risky social behaviors than low conservatism
Cassario & Brandt (2024)	11,189 (Study 1, NL) / 9,040 (Study 2, US)	b ≈ .007 (range −.07 to .08)	≈49% (Study 1) / 48% (Study 2)	M = 36 (NL); Median = 50–54 (US)	Dutch (Study 1) / U.S. (Study 2)	Symbolic & substantive ideology (left–right self-placement, issue positions)	Immigration, unemployment, homicide, racial diversity, COVID-19	Personality traits (openness, conscientiousness, Big Five)	Mixed direction (40% conservative, 25% liberal); small effects; no consistent conservative shift; minimal personality moderation
Wang et al. (2024)	181–254 (U.S. adults)	ηp² ≈ .03–.06 (small–moderate)	Approx. 55–62% men	Mean age ≈ 32 ± (not reported) [range not reported]	USA	Political conservatism, xenophobia, racial bias	COVID-19 related economic threat (vs. health or neutral)	Perceived group-status threat, COVID-related financial impact, demographics (race, income, education)	Economic threat increased xenophobia and indirectly heightened conservatism and racial bias through group-status threat.

## Sheet: Table S2
Table S2: Summary of Physiological Studies
Authors and Year	N/Sample size	Effect sizes	Mean age ± SD [Range age]	Nationality	Political Assessment	Physiological Measurement	Threat Stimuli	Result
Oxley et al. (2008)	46 (Healthy Individuals)	SCL Threatening images: standardized regression coefficient = 0.377, p < 0.01 Startle blink EMG responses: standardized regression coefficient = 0.286, p = 0.03	Measure as year born 1966.5 ± 7.84 Range age: 36	USA - Nebraska	Social Conservatism	Skin Conductance Level Orbicularis Oculi Startle Blink Amplitude	Threatening Images Non-threatening Images	- Participants whose policy positions suggest more concern for protecting the social unit showed an increase in skin conductance when threatening stimuli were presented. - Those whose positions suggest lessconcern for protecting the social unit were mostly unaffected by those same stimuli Same pattern for Startle Blink Amplitude
Dodd et al. (2012)	200 (46 were analyzed)	SCL: b= 12.17; p < 0.01	42	USA - Nebraska	Social Conservatism Self-placement ideology	Skin Conductance Level	Aversive Images (Threatening) Appetitive Images (Non-threatening)	Skin conductance level increases for those on the political right are greater for aversive relative to appetitive images, while for those on the political left the opposite pattern of results is exhibited.
Arceneaux et al. (2018)	173 (state legislators and staff members)	SCL: β = 76.151, Standard Error = 32.386, p < 0.05, 95% CI [~12.4, ~139.9]	at least 18 years of age	USA	Social Conservatism	Skin Conductance Level	Threatening Images Non-threatening Images	A positive and statistically significant relationship between threat sensitivity and policymakers’ tendency to prioritize counterterrorism over welfare spending

## Sheet: Table S3
Table S3: Summary of Failed Reproduciton of Physiological Studies
Authors and Year	Reproduciton	N/Sample size	Effect size	Mean age ± SD [Range age]	Nationality/Location	Political Assessment	Physiological Measurement	Threat Stimuli	Result
Knoll et al. (2015)	Oxley et al. (2008)	59 (Undergraduate Students)	SCL Threatening images: b = -1.358, p = 0.180	N/A	USA	Social Conservatism Self-identification Ideology	Skin Conductance Level	Six threatening images Three non-threatening images	- Those with high levels of support for protective policies have lower average levels of change in SCL levels compared to those with low levels of support - For non-threatening visual stimuli, no significant difference in SCL levels between these two groups
	Dodd et al. (2012)	56 (Undergraduate Students)	SCL: b= 0.064; p = 0.637						- No statistically significant difference between those with left and right orientations in - SCL responses to threatening (“aversive”) images - No significant difference in SCL responses to non-threatening (“appetitive”) images
Bakker et al. (2020)	Oxley et al. (2008)	202	b=.01 [95% CI=-0.02, 0.04], se=.01, p=.62, t=.50	25.86 ± 11.06 [18-82]	USA - Philadelphia	Social Conservatism Economic Conservatism	Skin Conductance Level (SCL)	Threatening Images Non-threatening Images Disgust Images	- No significant association between skin conductance response to their threatening images and economic conservatism as well as social conservatism - Failed to find a statistically significant positive relationship between skin conductance response to the individual images used by Oxley et al. (2008) and measures of political conservatism - No support for the claim that socially conservative indi…
		352 (students and non-student adults)		25.14 ± 11.89 [18-71]	USA - Philadelphia	Social Conservatism Economic Conservatism	Skin Conductance Level (SCL)	Threatening Images Non-threatening Images (Positive and Sad Images)
		81 (students)		23.86 ± 4.70 [19-46]	Netherlands	Social Conservatism Economic Conservatism	Skin Conductance Level (SCL)	Threatening Images Non-threatening Images
Osmundsen et al. (2022)	Oxley et al. (2008)	178	No significant effect size	43 ± 15 [18-70]	Denmark	Wilson Patterson and Social Conservatism Economic Conservatism Ideological Self-Placement	EDA	Threatening images Disgust images Positive emotional images Neutral images	- No relationship between EDA responses to any of the four image types and political ideology - Stronger EDA responses to threatening images were associated with more liberal preferences
		170	Wilson Patterson: b = 0.32, p = 0.13 Social Conservatism: b = 0.32, p = 0.001	50 ± 17 [20-85]	USA - Nebraska				- Results support the original Oxley et al. (2008) study - Individuals displaying higher SCL responses to threatening images were more likely to support conservative policies on the Wilson-Patterson Battery and the Social Conservatism - SCL responses to threat did not correlate significantly with the two other ideological measures
Arceneaux et al. (2024)	Oxley et al., (2008) Arceneaux et al. (2018) Osmundsen et al. (2022)	71 from the US 172 from the Netherlands	- Self-reported arousal - Self reported social conservatism: NL: b = .09, SE = .06, p = .13; US: b = .21, SE = .10, p = .04 - SCL - Self-reported social conservatism: NL: b = −.06, SE = .04, p = .15; US: b = .00, SE = .02, p = .93 - SCL - Unconscious social conservatism: NL: b = −.00, SE = .02, p = .82; US: b = −.00, SE = .02, p = .85	N/A	USA Netherlands	Self reported social conservatism Unconscious social conservatism	Skin Conductance Level (SCL) Self-reported arousal response	Threatening imgages	- Self- reported threat sensitivity positively correlate with self- reported social conservatism: however, not significant in the Netherlands samples - Physiological threat sensitivity negatively correlates with self- reported social conservatism in the Netherlands samples, but not significant for the US samples. - No association between physiological threat sensitivity and unconscious social con…
	Positive correlation of the previous study	1094 from the US 1249 from the Netherlands	- Self-reported arousal - Self-reported social conservatism: US: b = .01, SE = .01, t = .64, p = .52 ; NL: b = .00, SE = .01, t = .56, p = .58 - Self-reported arousal - Self-reported economical conservatism: US: b = −.00, SE = .01, t = −.37, p = .71; NL: b = −.02, SE = .01, t = −2.01, p = .04	N/A	USA Netherlands	Self reported social conservatism Self reported economical conservatism Unconscious social conservatism	Skin Conductance Level (SCL) Self-reported arousal response	Threatening imgages	No association between threatening sensitivity and measures of social conservatism No association between threatening sensitivity and economic conservatism.

## Sheet: Table S4
Table S4: Summary of Studies with other responses as outcome
Authors and Year	N/Sample size	Effect size	Mean age ± SD [Range age]	Nationality/Location	Political Assessment	Measurement Modality	Threat Stimuli/Measurement	Result
Dodd et al. (2012)	Drawn from subject pool of 200	Dwell time: F = 3.75, p = 0.057 First fixation time: F = 10.62, p < 0.01	42	USA	Social Conservatism Self-placement ideology	Attentional Bias: Dwell time and First fixation time	Aversive Images (Threatening) Appetitive Images (Non-threatening)	- Political left orientation: more attention to aversive images; fixate appetitive images more quickly. - Political right orientation: more attention to aversive images but the effect stronger in comparison with the counterpart; fixate aversive images more quickly.
Mills et al. (2016)	64 (Undergraduate Students)	F(2, 78.4) = 11.55, p < 0.001	N/A	USA	Wilson-Patterson Self-reported political identification Self-reported party identification	Correct Responses by Memory Test	Threatening Images	Threat subtype shows strong memory respones; however, less significant than the other subtypes
Pedersen et al. (2018)	24 (Right-Handed undergraduate students)	b = 0.019, β = 0.556, P = 0.01	22.5 ± 6.35	USA	Economic conservatism Social conservatism Ideological Self-Placement	Connectivity between bilateral BNST and left amygdala cluster	Threat of shock	- Social Conservatism was not included in this analysis, due to a lack of variation on this measure in sample. - Economic Conservatism postively predicted connectivity between a cluster in the left amygdala and the BNST during the threat condtion (vs. safe).
Nash K. & Leota J. (2021)	60	Control condition: t(56) = −1.318, p = 0.193 Threat condition: t(56) = 0.835, p = 0.407	20.18	New Zealand	Ideological Self-Placement	EEG: P3 mean amplitudes	Economic threat	- Economic Threat condition: nonsignifcant but positive relationship between increased conservatism and P3 mean amplitudes - Control condition: nonsignifcant negative relationship between increased conservatism and P3 mean amplitudes
	100	Control condition: t(96) = −2.003, p = 0.048 Threat condition: t(96) = 2.165, p = 0.033 Source localization: t(96) = 2.411, p = 0.018	19.78	Canada	Ideological Self-Placement	Continuos EEG: P3 mean amplitudes Standardized low-resolution electromagnetic tomography (sLORETA): Source Localization of the P3	Economic threat	- Control condition: signifcant negative relationship between increased conservatism and white noise P3 mean amplitudes - Economic Threat condition: significant positive relationship between increased conservatism and white noise P3 mean amplitudes - Source Localization: Conservatives showed significantly increased dmPFC/dACC activation while liberals showed significantly reduced activation in th…
Osmundsen et al. (2022)	178	Wilson Patterson: b = 0.12, p = 0.025 Social Conservatism: b = 0.19, p = 0.034	43 ± 15 [18-70]	Denmark	Wilson Patterson and Social Conservatism Economic Conservatism Ideological Self-Placement	Self-reported emotional reactions	Two threatening images and two neutral images	Self-reported reactions to threatening images were associated in both Denmark and the United States with more conservative beliefs but only significantly so for the two measures Wilson Patterson and Social Conservatism Scale
	170	Wilson Patterson: b = 0.24, p = 0.007 Social Conservatism: b = 0.17, p = 0.006	50 ± 17 [20-85]	USA

## Sheet: Table S5
Table S5: JBI Critical Appraisal for Quantitative Studies
	Q1	Q2	Q3	Q4	Q5	Q6	Q7	Q8	Overall Risk	Score (%)
Eadeh & Chang (2020)										93.75
Nowlan & Zane (2020)										87.5
Brandt et al. (2021)										100
Pazhoohi & Kingstone (2021)										100
Lukaszewicz (2022)										87.5
Brown et al. (2023)										93.75
Syfers et al (2023)						#VALUE!				81.25
Wang et al (2024)										90.6
Cassario & Brandt (2024)										91.0%
Q1:Were the criteria for inclusion in the sample clearly defined? Q2:Were the study subjects and the setting described in detail? Q3:Was the exposure measured in a valid and reliable way? Q4:Were objective, standard criteria used for measurement of the condition? Q5:Were confounding factors identified? Q6:Were strategies to deal with confounding factors stated? Q7:Were the outcomes measured in a …					Judgement: Positive Some concerns Negative
Overall, all quantitative studies are high-quality with scores higher than 71%. However, of seven studies, only two received 100% due to no risk of bias. Three studies were deemed as having some concerns. To be specific, despite having indentified confounding factors, Eadeh F. R. & Chang K. K. (2020) were not clear if they were controlled. Nowlan L. & Zane D. M. (2020) only addressed experimental…

## Sheet: Table S6
Table S6: Risk of Bias Assessment for Non-randomized Trial Studies Using ROBINS-I V2 Assessment Tool
	B1	B2	B3	B4	B5	B6	B7	Overall Risk
Oxley et al. (2008)
Dodd et al. (2012)
Knoll et al. (2015)
Mills et al. (2016)
Arceneaux et al. (2018)
Pedersen et al. (2018)
Bakker et al. (2020)
Osmundsen et al. (2022)
Arceneaux et al. (2024)
B1: Bias due to confounding B2: Bias in selection of participants into the study B3: Bias in classification of interventions B4: Bias due to deviations from intended interventions B5: Bias due to missing data B6: Bias in measurement of the outcome B7: Bias in selection of the reported result				Judgement: Low Some concerns Serious
Of nine studies, three were estimated as having serious risk of bias inclduing Knoll etal. (2015), Arceneaux et al. (2018), and Pedersen et al. (2018). For Knoll et al. (2015), there was a confounding bias as sample consists exclusively of undergraduate students of the same approximate level of education, age, and income, which is not consistent with the original study. Similarly, Pedersen et al.…

## Sheet: Table S7
Table S7: Risk of Bias Assessment for Randomized Trial Studies Using RoB 2 Assessment Tool
	B1	B2	B3	B4	B5	Overall Risk
Nash K. & Leota J. (2021)
B1: Bias arising from the randomization process B2: Bias due to deviations from intended interventions B3: Bias due to missing outcome data B4: Bias in measurement of the outcome B5: Bias in selection of the reported result.				Judgement: Low Some concerns High
Only one randomized trial study was identified; however, it showed some concerns in risk of bias as ten participants were excluded due to poor connectivity, missing EEG data, or an extreme P3 mean amplitude in the second study. Despite this, the exclusion number was small and was unrelated to the assignment; nonetheless, no analysis was provided to confirm similarity of excluded vs included parti…
